# Supplementary material for: Calculating the Cost and Financing Needs of the Basic Package of Health Services in Afghanistan: Methods, Experiences, and Results
Source: Glob Health Sci Pract. 2022 Aug 30;10(4):e2100658. doi: 10.9745/GHSP-D-21-00658 (PMC9426985; doi:10.9745/GHSP-D-21-00658)
Supplement: GHSP-D-21-00658-supplement.xlsx [file GHSP-D-21-00658-supplement.xlsx]

## Sheet: Sheet1
Supplement to: Saeed KM, Osmani S, Collins D. Calculating the cost and financing needs of the Basic Package of Health Services in Afghanistan: methods, experiences, and results. Glob Health Sci Pract. 2022;10(4):e2100658.
Supplement 1. Incidence and prevalence rates for curative services and expected utilization rates for preventive services
Service	Target population	Ideal utilization rate	Source
C2.1. Antenatal Visit - First	Pregnant Women	1	Expert panel
C2.2. Antenatal Visit - Other	Pregnant Women	1	Expert panel
C2.4. Postnatal Visit - Other	Pregnant Women	1	Expert panel
C3.2. Assisted delivery - Home	Pregnant Women	0.026	ADHS 2015
C3.2. Assisted delivery - Facility	Pregnant Women	0.17	ADHS 2015
C2.3. Postnatal Visit - First	Pregnant Women	1	Expert panel
Family Planning Counseling and Screening	Female 15 years	1	Expert panel
Care of the Newborn	Newborns	1	Expert panel
BCG	Newborns	1	Expert panel
E1. PENTA 1, 2 and 3 (DPT+Hep b -hib)	Newborns	1	Expert panel
PCV13	Newborns	1	Expert panel
E1.2. Measles Immunisation	Newborns	1	Expert panel
E.2.1 and E2.2. TT Immunization. Pregnant and non-pregnant Women	Female Rep Age	0.143	Expert panel
PREHOSPITAL CARE: WHO Basic Emergency Care: Initial syndrome-based management at scene by prehospital providers for difficulty breathing, shock, altered mental status, and polytrauma [New, no specific DCP3 intervention]	All	0.076	Expert panel
bOPV	Newborns	1	Expert panel
IPV	Newborns	1	Expert panel
Vitamin A supplementation	Children <5	1	Expert panel
A1.1. ARI - Cough and cold <5	Children <5	1.886	Expert panel
A1.1. ARI Cough and cold >5	Adults >5	0.304	Expert panel
A1.2. ARI ENT <5	Children <5	1.048	Expert panel
A1.2. ARI ENT >5	Adults >5	0.169	Expert panel
A1.3. ARI Pneumonia <5	Children <5	0.338	WHO
A1.3. ARI Pnemonia >5	Adults >5	0.338	Expert panel
A1.4. Watery diarrhea <5	Children <5	1.392	ADHS 2015
A1.4. Watery diarrhea >5	Adults >5	0.092	AHS 2015
A1.5. Bloody diarrhea <5	Children <5	0.26	ADHS 2015
A1.5. Bloody diarrhea >5	Adults >5	0.013	AHS 2015
A1.6. Diarrhea with dehydration <5	Children <5	0.54	ADHS 2015
A1.6. Diarrhea with dehydration >5	Adults >5	0.186	AHS 2015
Insertion and removal of long-acting contraceptives [FLH14]	Female Rep Age	0.069	Expert panel
Early detection by visual inspection of early-stage cervical cancer with referral [FLH13]	Female Adult	0.004	Expert panel
A1.15. Malaria <5	Children <5	0.012	WHO Malaria Profile 2015.
A1.15. Malaria >5	Adults >5	0.012	WHO Malaria Profile 2015.
Management of severe acute exacerbations of asthma and COPD {using systemic steroids, inhaled beta-agonists, and, if indicated, oral antibiotics and oxygen therapy} [FLH22]	All	0.037	Expert panel
Oral and parenteral palliative care and pain control measures with non-opioid agents [HC67]	All	0.074	Expert panel
A1.9. Measles <5	Children <5	0	WHO Measles report
A1.9. Measles >5	Adults >5	0	WHO Measles report
Rota	Children <5	0.636	Expert panel
B1.1 Screening for malnutrition <5	Children <5	1	MOH/UNICEF Nutrition Survey
Improve Early Child Development (ECD) through introduction of ECD services by health care providers	Children <5	1	Expert panel
B1.2 Moderate acute malnutrition <5	Children <5	0.04	National Nutrition Survey 2013
B1.3 Severe acute malnutrition <5	Children <5	0.055	National Nutrition Survey 2013.
G1.2. TB Cases (new DS-TB)	All	0.002	Global TB report for 2017
TB Re-treatment Cases	All	0	Expert panel
HIV Control <5	Children <5	0	Expert panel
HIV Control >5	Adults >5	0.001	UNICEF <0.1 (2012) 15-49
A1.17. Psycho Social Problm	Adults >15	0.46	Expert panel
Common Mental Disorder	Adults >15	0.133	Expert panel
A1.29. Eye Infections <5	Children <5	0.121	Expert pabel
A1.29. Eye Infections >5	Adults >5	0.03	Expert panel
C3.1. Obstetric Care - Normal Delivery - Home	Pregnant Women	0.494	Expert panel
C3.1. Obstetric Care - Normal Delivery - Facility	Pregnant Women	0.24	Expert panel
C3.3. Obstetric Care - Major Complication	Pregnant Women	0.02	Expert panel
Severe Mental Disorder	Adults >15	0.021	Expert panel
C1.1. Family Planning - Oral (cycle)	Female Rep Age	0.07	ADHS 2015
C1.2. Family Planning - Injectable	Female Rep Age	0.05	ADHS 2015
C1.3. Family Planning - IUD	Female Rep Age	0.01	ADHS 2015
C1.4. Family Planning - Condoms (dozen)	Male Adult	0.03	ADHS 2015
A1.7. Severely Ill Patient	All	0.003	Expert panel
A1.8. Viral Hepititis	All	0.01	DEWS report 2015
A1.10. Pertussis	All	0	DEWS report 2015
A1.11. Diphtheria	All	0	DEWS report 2015
A1.13. Tetanus Treatment	All	0	DEWS report 2015
A1.14. Acute Flaccid Paralysis	Children <5	0	DEWS report 2015
A1.16. Urinary Tract Infection	All	0.074	HMIS Annual Report 1394
A1.18. Trauma	All	0.052	Expert panel
A1.19. TB Suspected Case	All	0.019	WHO Global TB Report
A1.20. Peptic Disorder	All	0.108	HMIS Annual Report 1394
A1.21. Musculoskeletal	All	0.077	HMIS Annual Report 1394
A1.22. Hypertension	All	0.226	DEWS report 2015
A1.23. Anemia <5	Children <5	0.43	National Nutrition Survey 2013
A1.23. Anemia >5	Female Rep Age	0.4	National Nutrition Survey 2013
A1.24. Gastro-intestinal Worms <5	Children <5	0.141	HMIS Annual Report 1394
A1.24. Gastro-intestinal Worms >5	Adults >5	0.046	HMIS Annual Report 1394
A1.25. Skin Infection <5	Children <5	0.101	HMIS Annual Report 1394
A1.25. Skin Infection >5	Adults >5	0.062	Expert panel
A1.26. Skin Other	All	0.048	Expert panel
A1.27. Pelvic Inflammatory Disease	Female Rep Age	0.188	Expert panel
A1.28 Sexually Transmitted Disease	Adults >15	0.009	Expert panel
A1.30. Oro-dental Conditions	Adults >5	0.072	HMIS Annual Report 1394
A1.31. Micro-nutrient Disorder	Children <5	0.715	National Nutrition Survey 2013
A1.99. Other/Unlisted Diseases	All	0.325	Expert panel
Antenatal Care - Treatment of incomplete miscarriage / abortion	Pregnant Women	0.15	ADHS 2015
Antenatal Care - Treatment of ectopic pregnancy	Pregnant Women	0.02	ADHS 2015
Health Education Group Talks in Facility	Facility	1	Expert panel
TB Contact Tracing	All	0.002	One visit for every new and retreatment case
